# Supplementary material for: Nutraceutical Features of the Phycobiliprotein C-Phycocyanin: Evidence from Arthrospira platensis (Spirulina)
Source: Nutrients. 2024 Jun 3;16(11):1752. doi: 10.3390/nu16111752 (PMC11174898; doi:10.3390/nu16111752)
Supplement: Supplementary file 1 [file nutrients-16-01752-s001.zip]

Archive with 1 entries (1 files):
- nutrients-3025401-supplementary.pdf
